# Supplementary material for: Dietary patterns and non-communicable disease risk in Indian adults: secondary analysis of Indian Migration Study data
Source: Public Health Nutr. 2017 Apr 3;20(11):1963–72. doi: 10.1017/S1368980017000416 (PMC5560196; doi:10.1017/S1368980017000416)
Supplement: Supplementary file 1 [file S1368980017000416sup.zip]

Archive with 3 entries (3 files):
- S1368980017000416sup001.xlsx
- S1368980017000416sup002.xlsx
- S1368980017000416sup003.xlsx
