# Supplementary material for: Dietary patterns and non-communicable disease risk in Indian adults: secondary analysis of Indian Migration Study data
Source: Public Health Nutr. 2017 Apr 3;20(11):1963–72. doi: 10.1017/S1368980017000416 (PMC5560196; doi:10.1017/S1368980017000416)
Supplement: Supplementary file 1 [file S1368980017000416sup.zip › S1368980017000416sup001.xlsx]

## Sheet: Table S1
Supplementary table 1. Assignment of IMS ingredients to 36 aggregated food groups for dietary patterns analysis.
Own food group	IMS ingredient name	IMS ingredient id
Cereals - other	Bajra (pearl millet)	7
Cereals - other	Bajre ki atta	8
Cereals - other	Bhagar (wild grass seed)	9
Cereals - other	Ragi (millet)	10
Cereals - other	Ragi flour	11
Cereals - other	Corn flour	12
Cereals - other	Jowar (sorghum) flour	16
Cereals - other	Cornflakes	179
Cereals - rice	Rice (polished )	2
Cereals - rice	Rice flakes	3
Cereals - rice	Puffed rice	4
Cereals - rice	Rice flour	5
Cereals - wheat	Noodles	6
Cereals - wheat	Dalia	13
Cereals - wheat	Rava	14
Cereals - wheat	Wheat flour	15
Cereals - wheat	bread	194
Dairy - butter/ghee	Butter	27
Dairy - butter/ghee	Ghee	37
Dairy - hi-fat	Paneer	42
Dairy - hi-fat	Khoa	44
Dairy - hi-fat	Cream	45
Dairy - hi-fat	Ice cream	183
Dairy - lo-fat	Curds	40
Dairy - lo-fat	Hung curd	41
Dairy - lo-fat	Milk	43
Egg	Egg	111
Fish, seafood	Fish	112
Fish, seafood	Prawn	119
Fruit - banana	Banana	77
Fruit - grapes	Grapes	82
Fruit - guava	Guava	81
Fruit - mango	Raw mango	92
Fruit - melon	Musk melon	94
Fruit - melon	Watermelon	107
Fruit - orange	Orange	93
Fruit - other	Apple	76
Fruit - other	Raw plantain	78
Fruit - other	Amla	79
Fruit - other	Custard apple	80
Fruit - other	Raisins	83
Fruit - other	Jack fruit	84
Fruit - other	Kiwi	85
Fruit - other	Dry mango slice	86
Fruit - other	Lemon	87
Fruit - other	Lemon juice	88
Fruit - other	Sweet lime	89
Fruit - other	Lime juice	90
Fruit - other	Litchis	91
Fruit - other	Palmyra	95
Fruit - other	Peaches	97
Fruit - other	Pears	98
Fruit - other	Pineapple	99
Fruit - other	Plums	100
Fruit - other	Pomegranate	101
Fruit - other	Sapota	102
Fruit - other	Tamarind	105
Fruit - other	Zizyphus	106
Fruit - other	Jamoon	108
Fruit - other	Coconut	167
Fruit - other	Copra	168
Fruit - other	Coconut milk	169
Fruit - papaya	Papaya	96
Leafy veg	Amaranth	1
Leafy veg	Cabbage	54
Leafy veg	Green vegetable (dhantu)	61
Leafy veg	Gogu	62
Leafy veg	Spinach	63
Leafy veg	Corriander leaves	139
Leafy veg	Mint leaves	153
Legumes	Kidney Beans	31
Legumes	Cluster beans	35
Legumes	Groundnut	171
Meat - mutton	Mutton	117
Meat - other	Liver	114
Meat - other	Brain	115
Meat - other	Pigeon	118
Meat - other	Rabbit	120
Meat - other	Salami	121
Meat - poultry	Chicken	109
Meat - poultry	Other poultry	110
Nuts and seeds	Almonds	163
Nuts and seeds	Cashewnuts	164
Nuts and seeds	Chironji	165
Nuts and seeds	Sesame seeds	170
Nuts and seeds	Pistachio nut	172
Other	Chocolate	166
Other	Baking powder	173
Other	Beer	174
Other	Spirits (whiskey, gin, rum)	175
Other	Coca-cola	176
Other	Soda	177
Other	Coffee powder	178
Other	Custard powder\corn flour	180
Other	Horlicks	182
Other	Jam	185
Other	Kala namak	187
Other	Ketchup, tomato sauce	188
Other	Lemon Pickle masala	189
Other	Local arrack/toddy	190
Other	Mango pickle masala	191
Other	Papad khar	192
Other	Pav	193
Other	Pizza	195
Other	Tea powder	196
Other	Sago	197
Other	Soya sauce	198
Other	Wine	199
Other	Vinegar	200
Other - sugar	Sugarcane	103
Other - sugar	Sugar	104
Other - sugar	Honey	181
Other - sugar	Jaggery	184
Potato	Potato	72
Pulses - other	Chick peas	17
Pulses - other	Besan	18
Pulses - other	Bengal gram dhal	19
Pulses - other	Black gram	22
Pulses - other	Black gram dhal flour	23
Pulses - other	Black gram dhal	24
Pulses - other	Peas	28
Pulses - other	Green gram	29
Pulses - other	Green gram dal	30
Pulses - other	Masoor dhal	32
Pulses - other	Semi falli (broad bean)	34
Pulses - red gram	Red gram dhal	33
Salt	Salt	186
Spices - other	Kamal kakdi	64
Spices - other	Omum	122
Spices - other	Ajwain powder	123
Spices - other	Amchur powder	124
Spices - other	Asofoetida	125
Spices - other	Bay leaves	126
Spices - other	Black cardamom	127
Spices - other	Biriyani powder	128
Spices - other	Pepper corn	129
Spices - other	Cardamom	130
Spices - other	Cardamom powder	131
Spices - other	Cinnamon	132
Spices - other	Cloves	133
Spices - other	Red chilly	135
Spices - other	Dry red chilly	136
Spices - other	Red chilly powder	137
Spices - other	Ginger	138
Spices - other	Coriander seeds	140
Spices - other	Jeera	141
Spices - other	Cumin seed powder	142
Spices - other	Curry leaves	143
Spices - other	Sambar powder	144
Spices - other	Saunf	145
Spices - other	Methi seeds	146
Spices - other	Kasuri methi	147
Spices - other	Jaiphal	150
Spices - other	Javithri	151
Spices - other	Mustard	154
Spices - other	Mustard powder	155
Spices - other	Onion seed	157
Spices - other	Poppy seeds	158
Spices - other	Shajeera	159
Spices - other	Turmeric pder	161
Spices - other	Danya pder	162
Spices - other	Ansi flower	999
Starchy roots	Colacasia	70
Starchy roots	Yam	75
Veg - carrot	Carrot	56
Veg - gourd	Bitter gourd	46
Veg - gourd	Bottle gourd	47
Veg - gourd	Dhemsa/tinda	48
Veg - gourd	Lauki	49
Veg - gourd	Kundru	50
Veg - gourd	Parwal	51
Veg - gourd	Ridge gourd	52
Veg - onion and garlic	Green onion	60
Veg - onion and garlic	Garlic	148
Veg - onion and garlic	Onion	156
Veg - onion and garlic	Spring onions	160
Veg - other	Green beans	36
Veg - other	Brinjal	53
Veg - other	Capsicum	55
Veg - other	Cauliflower	57
Veg - other	Cucumber	58
Veg - other	Drum stick	59
Veg - other	Ladies finger	65
Veg - other	Mushroom	66
Veg - other	Red pumpkin	67
Veg - other	Beetroot	71
Veg - other	Radish	73
Veg - other	Turnip	74
Veg - other	Chow chow marrow	116
Veg - other	Green chilli	134
Veg - tomato	Tomatoes	68
Veg - tomato	Tomato puree	69
Veg oils	Dalda	38
Veg oils	Sunflower oil	391
Veg oils	Mustard oil	392
Veg oils	Soya oil	393
Veg oils	Groundnut oil	394
Veg oils	Palm oil	395
Veg oils	Rice bran oil	396
Veg oils	Coconut oil	397
Veg oils	Olive oil	398
