# Supplementary material for: Dietary patterns and non-communicable disease risk in Indian adults: secondary analysis of Indian Migration Study data
Source: Public Health Nutr. 2017 Apr 3;20(11):1963–72. doi: 10.1017/S1368980017000416 (PMC5560196; doi:10.1017/S1368980017000416)
Supplement: Supplementary file 1 [file S1368980017000416sup.zip › S1368980017000416sup002.xlsx]

## Sheet: Table S2
Supplementary table 2. Higher level aggregation of food groups for the purpose of describing diets.
Own food group	Aggregated food group
Cereals - wheat	wheat
Cereals - rice	rice
Cereals - other	other cereals
Dairy - lo-fat	dairy and eggs
Dairy - hi-fat	dairy and eggs
Dairy - butter/ghee	fats and oils
Fish, seafood	meat and fish
Fruit - mango	fruit
Fruit - orange	fruit
Fruit - guava	fruit
Fruit - banana	fruit
Fruit - papaya	fruit
Fruit - grapes	fruit
Fruit - melon	fruit
Fruit - other	fruit
Meat - poultry	meat and fish
Egg	dairy and eggs
Meat - mutton	meat and fish
Meat - other	meat and fish
Legumes	pulses and legumes
Nuts and seeds	other
Other - sugar	other
Other	other
Pulses - red gram	pulses and legumes
Salt	salt
Pulses - other	pulses and legumes
Veg - onion and garlic	vegetables
Leafy veg	vegetables
Spices - other	other
Potato	roots and tubers
Starchy roots	roots and tubers
Veg - tomato	vegetables
Veg - gourd	vegetables
Veg - carrot	vegetables
Veg - other	vegetables
Veg oils	fats and oils
