# Supplementary material for: Dietary patterns and non-communicable disease risk in Indian adults: secondary analysis of Indian Migration Study data
Source: Public Health Nutr. 2017 Apr 3;20(11):1963–72. doi: 10.1017/S1368980017000416 (PMC5560196; doi:10.1017/S1368980017000416)
Supplement: Supplementary file 1 [file S1368980017000416sup.zip › S1368980017000416sup003.xlsx]

## Sheet: Table S3
Supplementary table 3. Dietary pattern as a predictor of NCD risk factors among adults in the Indian Migration Study (2005–7), determined using mixed effects logistic regression models and without adjustment for energy intake. The reference diet is the Rice and low energy pattern. Underweight and obesity are defined as BMI <18.5 and ≥25.0 kg/m2, respectively. A high waist:hip ratio (WHR) is defin…
	Odds ratio (95% confidence interval; n cases)
Underweight
Rice & low energy	1 (138)
Rice & fruit	0.65 (0.44, 0.95; 59)
Wheat & pulses	1.91 (1.40, 2.61; 192)
Wheat, rice & oils	2.89 (2.06, 4.04; 364)
Rice & meat	0.78 (0.50, 1.22; 43)
Obesity
Rice & low energy	1 (513)
Rice & fruit	1.22 (0.99, 1.50; 801)
Wheat & pulses	0.77 (0.62, 0.94; 810)
Wheat, rice & oils	0.46 (0.35, 0.60; 225)
Rice & meat	1.17 (0.89, 1.54; 214)
waist:hip ratio
Rice & low energy	1 (753)
Rice & fruit	1.13 (0.92, 1.38; 944)
Wheat & pulses	1.32 (1.08, 1.60; 1255)
Wheat, rice & oils	1.10 (0.88, 1.38; 656)
Rice & meat	1.31 (1.00, 1.70; 320)
